# Supplementary material for: Urolithin A exerts antiobesity effects through enhancing adipose tissue thermogenesis in mice
Source: PLoS Biol. 2020 Mar 27;18(3):e3000688. doi: 10.1371/journal.pbio.3000688 (PMC7141696; doi:10.1371/journal.pbio.3000688)
Supplement: S1 Data — (XLSX) [file pbio.3000688.s018.xlsx]

## Sheet: Fig1B
Body weight time course (g)
Weeks	Vehical						mean	SEM	UA						mean	SEM	P value
0	21.3	21.5	22.8	21.9	25	23.8	22.7167	0.592968	21.8	22.55	21.3	22.6	20.8	21.8	21.8083	0.285895	0.197706
1	24.8	24.8	24	23.9	28.3	26.7	25.4167	0.707774	24.1	26.4	23.94	22.4	21.9	23.8	23.7567	0.643644	0.113363
2	26.2	26	24.3	24.05	29.8	27.5	26.3083	0.872775	25.2	25.8	22.6	22.2	22	24.2	23.6667	0.664664	0.03681
3	27.62	27.7	26	24.55	32.6	28.4	27.8117	1.11421	25	26.7	22.9	22.43	22.29	24.57	23.9817	0.712083	0.015931
4	28.77	29	27.4	25.5	33.2	29	28.8117	1.03747	27.4	26	23.8	22.4	22.2	25.1	24.4833	0.8408	0.008851
5	29.9	30.68	28.8	26.4	34.9	31.5	30.3633	1.1596	26.8	26.6	23.1	23.7	22.8	27.5	25.0833	0.859231	0.004401
6	31.4	32.57	31.13	26.9	36.1	33.6	31.95	1.24909	27.77	28.6	24.2	24.3	24.36	28.4	26.2717	0.89498	0.00414
7	31.8	35.1	32.9	27.4	38	32.6	32.9667	1.44191	27.7	27.3	24	24.3	25.5	24.3	25.5167	0.663534	0.00085
8	32.6	36.1	33.08	27.3	39.5	33.4	33.6633	1.65365	28.7	24.6	24	24.62	28.54	24.33	25.7983	0.897234	0.001886
9	35	37.6	35.12	28.4	41	38	35.8533	1.74131	29.6	29.49	25.3	25.2	29.6	25.3	27.415	0.961019	0.001709
10	37.08	40	37.7	27.4	40	33.07	35.875	1.98752	32.3	32.5	26	25.11	30.5	25	28.5683	1.4652	0.01431

## Sheet: Fig1C
Body composition measured by dual-energy X-ray absorptiometry (DEXA) scan after 7 weeks of treatment.
		Vehical							mean	SEM	UA							mean	SEM	P value
	Lean mass	23	19.77	20.85	18.96	23.08	20.5	14.91	19.6783	1.10876	16.78	16.34	18.51	22	21.42	19.8	21.36	19.905	0.88445	0.603967
	Fat mass	12.44	13.23	11.88	9.98	11.73	10.85	9.72	11.2317	0.537261	3.38	3.39	4.07	4.99	3.75	4.91	6.4	4.585	0.445509	0.057607
	Fat (%)	32.87	39.64	32.77	25.17	28.94	28.46	28.63	30.6017	2.05857	7.23	7.39	8.74	9.97	7.03	10.63	13.77	9.58833	1.01348	0.001325

## Sheet: Fig1D
Daily food intake
		Vehicle(HFD)						mean	SEM	UA(HFD)						mean	SEM	p-value
	0	2.5	2	2.5	3.2	2.9	1.6	2.45	0.237697	2.3	1.2	1.9	2.3	3.3	2.4	2.23333	0.280079	0.568402
	1	5.1	5	5.3	5.9	5.2	5	5.25	0.138444	5.1	3.6	4.5	5.8	5.6	5	4.93333	0.326258	0.392592
	2	7.6	7.8	8.2	8.3	8.3	7.6	7.96667	0.138243	7.6	6.5	7.2	8	8.1	7.6	7.5	0.239444	0.12233
	3	9.9	2.5	10.8	10.8	2.7	10.6	7.88333	1.67639	9.8	8.4	9.1	10.1	10.5	9.6	9.58333	0.304868	0.341945
	4	12.3	5.3	13.1	13	5.3	12.8	10.3	1.58514	12.1	11.3	11.4	12.8	12.4	12.2	12.0333	0.23758	0.304903
	5	14.5	8.2	15.4	14.5	8.7	14.8	12.6833	1.34695	14.4	13.3	13.5	14.6	15.4	14.5	14.2833	0.315612	0.274341
	6	16.5	10.8	18	17	11.7	17.9	15.3167	1.31134	16.6	16.1	16.1	17.4	17.3	16.6	16.6833	0.230097	0.328841
	7	18.8	13.1	20.3	19.7	14	19.4	17.55	1.2855	18.7	17.9	18.4	19.5	19	18.9	18.7333	0.223109	0.385757
	8	20.5	15.4	22.6	21	16	21.9	19.5667	1.26034	20.8	19.2	19.9	21	22	21.1	20.6667	0.401386	0.425032
	9	22.9	18	24.9	23	19	24.3	22.0167	1.16201	23.1	21.8	22.7	23.1	24	23.4	23.0167	0.300463	0.4242
	10	25.2	20.3	27.3	25.7	21.3	26.7	24.4167	1.18951	25	24.1	24.1	25.7	26	25.2	25.0167	0.323951	0.636974
	11	27.6	22.6	29.4	28.2	22.9	29.3	26.6667	1.26956	27.2	25.6	26.6	27.9	27.9	27.3	27.0833	0.357227	0.758551
	12	29.6	24.9	31.3	29.9	25.1	30.9	28.6167	1.17201	29	27.8	28.6	29.7	29.6	29.2	28.9833	0.288001	0.767497
	13	31.3	27.3	33.7	31.8	28	32.9	30.8333	1.06698	31.2	29.7	30.5	32.1	31.8	31.7	31.1667	0.372081	0.774038
	14	33.8	29.4	36.8	34	30.1	35.9	33.3333	1.22737	33.4	32.7	33	34	33.9	33.8	33.4667	0.21551	0.916908
	15	35.8	31.3	39.1	36	31.6	38.4	35.3667	1.34726	35.4	34.7	35.1	36.2	36.3	35.6	35.55	0.253969	0.896274
	16	37.5	33.7	41.3	38.1	34.2	40.7	37.5833	1.29523	37.4	36.2	37.1	37.9	38.1	37.5	37.3667	0.275278	0.873285
	17	39.7	36.8	43.9	40.1	37	43.4	40.15	1.23794	39.3	38.5	38.7	39.7	40.3	39.4	39.3167	0.268845	0.525502
	18	42.8	39.1	45.9	43	40	45.5	42.7167	1.13179	41.4	40.9	41.3	41.9	41.8	41.6	41.4833	0.149257	0.305345
	19	45	41.3	48.3	45.1	41.3	48.1	44.85	1.26168	43.3	42.2	43.1	43.4	44.3	43.6	43.3167	0.279782	0.262852
	20	47.1	43.9	50.6	47.4	44.6	50.4	47.3333	1.14591	45.4	44.2	45.1	45.7	45.9	45.5	45.3	0.246306	0.113432
	21	49.4	45.9	53.1	49.5	46.8	52.3	49.5	1.1699	47.4	46.4	46.9	48.4	48.4	47.5	47.5	0.326599	0.130664
	22	50.9	48.3	55.6	51.2	48.4	55.4	51.6333	1.31926	50.3	49.2	49.4	50.4	50.6	50.1	50	0.232379	0.25071
	23	53.8	50.6	58.5	54.4	51.4	58.3	54.5	1.36333	53	52	52.4	53.3	52.6	52.5	52.6333	0.18738	0.20479
	24	56.1	53.1	60.5	57	53.4	59.8	56.65	1.26932	55.1	53.7	54.5	55.9	55	54.7	54.8167	0.297116	0.189931
	25	58.3	55.6	62.4	59	56.1	62	58.9	1.16847	57.2	55.4	56.3	57.7	57.4	56.8	56.8	0.343511	0.11538
	26	61.1	58.5	64.6	61.8	59.5	64.1	61.6	0.99264	59.4	58.4	59.2	60.1	59.7	59	59.3	0.239444	0.0479797
	27	63	60.5	67	63.4	61.2	66.8	63.65	1.11885	61.6	59.9	60.6	61.6	61.6	61	61.05	0.284898	0.0480206
	28	65.2	62.4	69.1	65.6	62.9	68.6	65.6333	1.1392	63.5	62.1	63	63.6	64.6	63.6	63.4	0.335659	0.0894487
	29	67.2	64.6	71.8	68.1	65.4	71.4	68.0833	1.22377	65.8	65.2	65.7	66.1	66.4	65.9	65.85	0.164823	0.100627
	30	69.5	67	74	69.9	67.1	73.3	70.1333	1.21728	68.1	67.7	67.8	68.6	68.3	67.8	68.05	0.143178	0.120019
	31	71.8	69.1	76.7	72.3	69.3	75.8	72.5	1.30205	70	68.6	69.6	70.6	71.1	70.5	70.0667	0.361171	0.101911
	32	74.4	71.8	78.9	75.3	72	78.6	75.1667	1.26086	72	70.8	71.2	72.3	72.5	72.5	71.8833	0.293731	0.0295588
	33	77.5	74	81.5	78.2	74.9	81.3	77.9	1.27776	73.9	72.4	73.4	74.8	75.6	74.9	74.1667	0.475161	0.0208844
	34	80.4	76.7	83.9	81.2	77.7	83.7	80.6	1.2182	75.9	75.7	75.8	76.2	77.5	76.9	76.3333	0.292878	0.00670979
	35	83.4	78.9	87	84.1	79.3	86.5	83.2	1.4128	78.3	77.9	78.3	79.3	79.8	79.2	78.8	0.301109	0.0123362
	36	86.7	81.5	91	87.6	82	90.7	86.5833	1.67679	81.2	81	81	81.4	83	82.8	81.7333	0.374759	0.0180738
	37	89	83.9	94.3	89.3	84.7	93.9	89.1833	1.7934	83.9	83.2	83.4	84.2	85.5	85.4	84.2667	0.401386	0.0232779
	38	92	88	97.9	92.2	88.6	97.2	92.65	1.70211	87.5	86.7	87	88.4	88.6	88.6	87.8	0.345447	0.0190386
	39	94.7	92	101.4	95.4	92.1	100.8	96.0667	1.68754	91.2	90.1	90.4	91.9	91.9	91.1	91.1	0.304412	0.0159315
	40	97.4	95.3	105	98.3	96	105	99.5	1.79109	93.9	93.1	93.8	94.7	93.8	93.7	93.8333	0.209231	0.0104666
	41	99.6	98.9	108.5	100.2	99.6	107.8	102.433	1.81781	96.2	95.4	96	96.7	96.8	95.8	96.15	0.218708	0.00641923
	42	102.5	102.4	112.2	102.6	102.6	111.4	105.617	1.9583	99	97.9	98.8	100	99.5	98.9	99.0167	0.289156	0.00756515
	43	106.5	106	115.7	107.3	106.9	115.6	109.667	1.90029	101.9	101.1	101.4	102.7	101.8	101.5	101.733	0.226078	0.00199408
	44	109.3	109.5	118.7	109.3	109.8	118.4	112.5	1.91503	104.9	104.1	104.1	105.5	105.4	104.5	104.75	0.252653	0.0024694
	45	112.3	113.2	121.3	113	113.4	120.6	115.633	1.6905	107.6	107.4	107.4	107.6	107.4	107.3	107.45	0.05	0.000682852
	46	115.5	116.7	123.8	116	116.7	123.1	118.633	1.53702	110.5	109.6	110.1	110.6	110.6	110.3	110.283	0.157938	0.000299666
	47	118.7	119.7	127.4	119.7	120.4	126.5	122.067	1.56432	114.3	113	113.7	114.3	115.2	114.4	114.15	0.301938	0.000562458
	48	122.5	122.3	130.3	123.1	122.7	129.7	125.1	1.55521	117.5	117.1	117.2	117.6	118.6	117.8	117.633	0.220101	0.00077588
	49	125.3	124.8	133.3	125.4	125.4	132.8	127.833	1.65341	120.1	118.2	119.2	120.4	121.1	120.8	119.967	0.443221	0.000986775
	50	129.7	128.4	136.4	130.3	129.1	135.9	131.633	1.45274	123.3	122.4	122.8	123.5	124.3	124.3	123.433	0.315876	0.000256113
	51	133.7	131.3	139.9	134.2	131.9	139.5	135.083	1.52587	126.8	126.1	126.7	127.2	128.5	127.6	127.15	0.339362	0.000481142
	52	136.1	134.3	143.3	136.8	135.2	142.6	138.05	1.58971	130.3	129.3	130.1	131.1	131	130.9	130.45	0.282548	0.000832695
	53	141.4	137.4	147.3	141.6	137.5	146.3	141.917	1.71725	135.1	133.7	134.7	136	136.2	135.7	135.233	0.382681	0.00349321
	54	144.8	140.9	151.1	145.1	141	151.1	145.667	1.86738	139.6	138.6	139.2	139.8	141.3	140.4	139.817	0.385069	0.0118777
	55	146.9	144.3	153.8	147	145	153.4	148.4	1.70039	143.1	142	142.6	143.1	144.3	144	143.183	0.349682	0.0132294
	56	148.4	148.3	156.9	148.9	149.1	156.6	151.367	1.70717	145.9	145.2	145.8	146.3	147.3	146.6	146.183	0.295992	0.0135372
	57	151.6	152.1	160.1	152	152.4	159.4	154.6	1.63442	149.5	147.9	148.5	150.1	151	150.3	149.55	0.47592	0.0141284
	58	154	154.8	164.6	154.3	155.1	163.6	157.733	2.02347	154	152.6	153.2	154.6	155.8	155	154.2	0.481664	0.120218
	59	156.9	157.9	167.7	157.7	158.3	167	160.917	2.0449	156.9	156.4	156.9	156.9	157.5	157.5	157.017	0.172079	0.0865556
	60	160	161.1	171	160.4	161.4	170.1	164	2.08439	160.3	159.7	159.7	160.6	161.3	161	160.433	0.270391	0.120565
	61	162.9	165.6	175.3	163.8	165.9	174.6	168.017	2.24104	164.1	162.9	163.8	164.1	165.3	164.8	164.167	0.338296	0.120219
	62	165.9	168.7	179.1	166.1	169.6	179	171.4	2.48944	167.5	166	166.8	168.3	169.3	168.4	167.717	0.488137	0.177162
	63	168.4	172	182.4	169.3	172.8	181.9	174.467	2.52027	170.9	169.9	170	171.3	172.1	171.8	171	0.37238	0.203474
	64	171	176.3	186.4	171.1	176.9	185.5	177.867	2.75326	174.9	173.3	174.3	175.4	176.6	175.7	175.033	0.468805	0.334269
	65	174.9	180.1	191.2	175.8	180.8	190.8	182.267	2.91864	179.3	178.3	178.9	179.6	181.6	180.8	179.75	0.502494	0.415333
	66	178.2	183.4	194.9	179	184.2	193.9	185.6	2.94675	182.9	181.9	182.6	183.2	184.5	184.2	183.217	0.401179	0.441522
	67	180.8	187.4	197.8	181.4	188.3	197.3	188.833	3.02332	186	184.4	185	186.4	187.6	187.1	186.083	0.498275	0.390554
	68	183.1	192.2	200.6	183.9	192.3	200.6	192.117	3.12404	189	188.4	188.8	189.3	190.2	189.8	189.25	0.270493	0.382128
	69	185.8	195.9	203.1	186.6	196.7	202.5	195.1	3.05887	192	190.7	191.5	192.6	193.5	193.1	192.233	0.425572	0.375152
	70	188.7	198.8	207.1	189.1	199.6	206.2	198.25	3.25871	195.5	194.5	194.5	196	196.9	196.7	195.683	0.426159	0.452904

## Sheet: Fig1E
Levels of fecal TG after 10 weeks of treatment.
	Vechical						UA						mean	SEM	p-VALUE
	7.9	9.5	7.15	8.9	7.4	7.6	10	8.95	7.8	9	8.3	10	9.00833	0.362035	0.101042

## Sheet: Fig1F
levels of plasma glucose after 5 h fasting
		Vehicle						mean	SEM	UA						mean	SEM	p-VALUE
	0	6.1	8.3	6.3	6.9	8.3	8.2	7.35	0.424068	6.7	6.6	9	6.8	6.1	7	7.03333	0.412041	0.603967
	5	8.5	11.8	10.6	8.7	9.3	12.2	10.1833	0.649829	8.2	8.1	10.5	8.3	7.6	8.5	8.53333	0.412041	0.0576075
	10	10.2	12.2	13.5	10.4	11	13	11.7167	0.565931	6.2	9.6	8.3	7.7	8	9.8	8.26667	0.541397	0.00132459

## Sheet: Fig1G
evels of plasma insulin after 5 h fasting (n = 6).
		Vehicle						mean	SEM	UA						mean	SEM	p-VALUE
	0	1.3	1.2	1.1	0.87	1.13	1.12	1.12	0.0582523	1.32	1.1	0.87	0.8	1.11	1.21	1.06833	0.0811343	0.616205
	5	1.89	1.72	1.5	1.12	1.44	1.35	1.50333	0.111196	1.41	1.15	1.1	1.12	1.41	1.32	1.25167	0.0592968	0.0737474
	10	2.51	2.2	1.87	1.23	2.21	1.35	1.895	0.208994	1.4	1.12	1.07	0.98	1.35	1.23	1.19167	0.0670033	0.00941684

## Sheet: Fig1H
HOMA-IR index
		Vehicle						mean	SEM	UA						mean	SEM	p-VALUE
	0	7.47182	9.38453	6.5296	5.65616	8.8371	8.65337	7.75543	0.594988	8.33301	6.84053	7.3776	5.12569	6.37979	7.98062	7.00621	0.476236	0.348749
	5	15.1368	19.1233	14.9813	9.18101	12.6182	15.5184	14.4265	1.35216	10.894	8.7768	10.8827	8.7589	10.0968	10.5717	9.99682	0.406244	0.0105553
	10	24.1228	25.2892	23.7864	12.0529	22.9054	16.536	20.7821	2.15435	8.17849	10.1308	8.36788	7.11001	10.176	11.3575	9.22012	0.647443	0.000437932

## Sheet: Fig1I and J
Insulin tolerance test (ITT) performed after 6 weeks of treatment and the area under the curve (AUC).
		Vehicle						mean	SEM	UA						mean	SEM	p-VALUE
	0	10.1	11.5	14.1	12.1	11.8	10.9	11.75	0.552419	8	7.9	9.8	8.9	9.6	11.7	9.31667	0.574698	0.0121985
	30	5.1	4.8	5.3	5.3	8.4	6.6	5.91667	0.557026	4.2	4.4	4.6	4.9	3.7	4.3	4.35	0.164823	0.0224299
	60	6.1	4.5	5.1	5.7	8	6.6	6	0.500666	4	4.3	3.9	4.9	3.3	4	4.06667	0.213957	0.00526059
	90	7.8	5.2	5.4	7.3	10.7	7.2	7.26667	0.813087	4.6	5.8	4.1	4.5	3.5	4.4	4.48333	0.30921	0.00949799
	120	10	8.8	8.4	10	13.3	8.1	9.76667	0.778317	7.5	7.8	5.7	5.6	4.8	6.2	6.26667	0.475862	0.00328318
		Vehicle								UA						mean	SEM	p-VALUE
	AUC	872	740	812	881	1190	897	898.667	62.8722	617	671	611	647	531	650	621.167	20.1931	0.00182206

## Sheet: Fig1K and L
glucose tolerance test (GTT) performed after 8 weeks of treatment and the area under the curve (AUC).
			Vehicle						mean	SEM	UA						mean	SEM	p-VALUE
		0	10.4	10.9	13.5	10.8	8.8	10.7	10.85	0.617927	4.3	5.7	5	5.4	6.3	6	5.45	0.29524	1.33626e-05
		30	32.8	33.3	31.6	30.8	33.3	33.3	32.5167	0.436208	21	29.4	27.1	28.2	27	23.2	25.9833	1.30956	0.0008002
		60	25	32.2	27.8	31.1	25.4	22.8	27.3833	1.50342	20.5	23.3	21.2	29.9	28.8	15.6	23.2167	2.20082	0.149049
		90	23.7	31.1	17.1	24.7	14.6	15	21.0333	2.67802	12.8	17.6	14.7	12.4	19.2	15.3	15.3333	1.08802	0.0768999
		120	19.8	22.9	14.1	17.7	12.2	14.3	16.8333	1.65039	7.8	10.6	6.9	10.6	8.9	9.6	9.06667	0.614094	0.00131332
			Vehicle						mean	SEM	UA						mean	SEM	p-VALUE
			2898	3405	2709	3026	2514	2508	2843.33	140.33	1811	2354	2069	2355	2478	1857	2154	115.248	0.00350807

## Sheet: Fig1M
Time course of plasma glucose and glucose infusion rate (GIR) during the hyperinsulinemic- euglycemic clamp.
		Vehicle						mean	SEM	UA						mean	SEM	p-VALUE
	0	10.4459	10.0706	10.5365	12.1933	9.08587	9.76191	10.349	0.426758	11.8113	11.4685	13.5537	13.4979	13.4647	11.5493	12.5576	0.426576	0.00438739
	25	17.758	17.12	17.912	20.7286	15.446	16.5952	17.5933	0.725488	23.6226	22.9371	27.1074	26.9959	26.9294	23.0986	25.1152	0.853153	5.25597e-05
	45	20.8917	20.1412	21.0729	24.3866	18.1717	19.5238	20.698	0.853516	29.5283	28.6713	33.8843	33.7449	33.6617	28.8732	31.394	1.06644	1.41976e-05
	65	24.5478	23.6659	24.7607	28.6543	21.3518	22.9405	24.3202	1.00288	33.6622	32.6853	38.6281	38.4691	38.3744	32.9155	35.7891	1.21574	2.67172e-05
	80	26.6369	25.6801	26.868	31.0929	23.169	24.8929	26.39	1.08823	33.6622	32.6853	38.6281	38.4691	38.3744	32.9155	35.7891	1.21574	0.000182525
	100	27.1592	26.1836	27.3948	31.7026	23.6233	25.3809	26.9074	1.10957	34.2528	33.2587	39.3058	39.144	39.0476	33.493	36.417	1.23707	0.000192263
	110	28.2038	27.1907	28.4484	32.9219	24.5319	26.3571	27.9423	1.15225	34.2528	33.2587	39.3058	39.144	39.0476	33.493	36.417	1.23707	0.000527202
	120	28.2038	27.1907	28.4484	32.9219	24.5319	26.3571	27.9423	1.15225	34.8434	33.8322	39.9835	39.8189	39.7209	34.0704	37.0449	1.2584	0.000330652
	130	28.7261	27.6942	28.9753	33.5316	24.9861	26.8452	28.4598	1.17358	34.8434	33.8322	39.9835	39.8189	39.7209	34.0704	37.0449	1.2584	0.000545913
	140	28.7261	27.6942	28.9753	33.5316	24.9861	26.8452	28.4598	1.17358	34.8434	33.8322	39.9835	39.8189	39.7209	34.0704	37.0449	1.2584	0.000545913

[truncated: 75 more sheets: Fig1N, Fig1O, Fig1P, Fig2A, Fig2B, Fig2C, Fig2D, Fig2E, Fig2F, Fig2G, Fig2I, Fig2K, Fig2L, Fig3A, Fig3D, Fig3E, Fig3I, Fig3J, Fig4B, Fig4D …]
